# Supplementary material for: DNA G-Quadruplex in NRP1 Promoter Facilitates SARS-CoV-2 Infection
Source: Int J Mol Sci. 2024 Apr 17;25(8):4422. doi: 10.3390/ijms25084422 (PMC11050221; doi:10.3390/ijms25084422)
Supplement: Supplementary file 1 [file ijms-25-04422-s001.zip]

Archive with 1 entries (1 files):
- ijms-2955473-supplementary.pdf
